# Supplementary material for: Gastrointestinal Survivability of a BSH-Positive Lacticaseibacillus rhamnosus VB4 Strain and Its Effect on Bile Acid Deconjugation in a Dynamic In Vitro Gut Model
Source: Nutrients. 2025 Oct 8;17(19):3179. doi: 10.3390/nu17193179 (PMC12526281; doi:10.3390/nu17193179)
Supplement: Supplementary file 1 [file nutrients-17-03179-s001.zip]

Archive with 1 entries (1 files):
- nutrients-3899632-supplementary.pdf
